# Supplementary material for: Model-Based Design of Sustained-Release Formulations of Anti-TNF-α Monoclonal Antibodies for Intravitreal Administration
Source: Pharmaceutics. 2026 Apr 4;18(4):445. doi: 10.3390/pharmaceutics18040445 (PMC13118353; doi:10.3390/pharmaceutics18040445)
Supplement: Supplementary file 1 [file pharmaceutics-18-00445-s001.zip]

Archive with 1 entries (1 files):
- pharmaceutics-4190239-supplementary.pdf
